# Supplementary material for: The Long-Lasting Effect of Multidisciplinary Interventions for Emotional and Social Loneliness in Older Community-Dwelling Individuals: A Systematic Review
Source: Nurs Rep. 2024 Dec 6;14(4):3847–63. doi: 10.3390/nursrep14040281 (PMC11676195; doi:10.3390/nursrep14040281)
Supplement: Supplementary file 1 [file nursrep-14-00281-s001.zip]

Archive with 1 entries (1 files):
- nursrep-3267575-supplementary.pdf
